# Supplementary material for: 3,4,5-Trihy­droxy­benzohydrazide
Source: Acta Crystallogr Sect E Struct Rep Online. 2011 Aug 27;67(Pt 9):o2462. doi: 10.1107/S1600536811034374 (PMC3200770; doi:10.1107/S1600536811034374)
Supplement: Supplementary file 2 [file e-67-o2462-Isup2.hkl]

# 
# h,k,l, Fc-squared, Fo-squared, sigma(Fo-squared) and status flag 
# 
data_I
_shelx_title ' a in P2(1)/c' 
_shelx_refln_list_code          4 
_shelx_F_calc_maximum      127.08 
_exptl_crystal_F_000       384.00 
_reflns_d_resolution_high  0.8260 
 
loop_ 
 _symmetry_equiv_pos_as_xyz 
 'x, y, z' 
 '-x, y+1/2, -z+1/2' 
 '-x, -y, -z' 
 'x, -y-1/2, z-1/2' 
 
_cell_length_a     3.7307 
_cell_length_b    22.8402 
_cell_length_c     8.7064 
_cell_angle_alpha  90.000 
_cell_angle_beta   93.290 
_cell_angle_gamma  90.000 
 
_shelx_F_squared_multiplier     1.000 
 
loop_ 
 _refln_index_h 
 _refln_index_k 
 _refln_index_l 
 _refln_F_squared_calc 
 _refln_F_squared_meas 
 _refln_F_squared_sigma 
 _refln_observed_status 
   1   0   0     3839.41     3719.57     43.59 o 
   2   0   0        0.24       -0.44      0.31 o 
   3   0   0       28.61       32.12      1.61 o 
   1   1   0     5888.88     5678.35     47.87 o 
   2   1   0      437.19      433.69      6.65 o 
   3   1   0       15.19       15.72      0.90 o 
   0   2   0       66.33       51.88      1.22 o 
   1   2   0     1247.97     1263.78      9.49 o 
   2   2   0      187.02      167.09      2.47 o 
   3   2   0       51.54       53.83      1.78 o 
   1   3   0      142.08      147.64      1.48 o 
   2   3   0      280.05      295.50      3.61 o 
   3   3   0       24.76       24.52      1.03 o 
   0   4   0     6839.80     5696.72     49.29 o 
   1   4   0     1370.61     1276.18      7.91 o 
   2   4   0       14.15       13.16      0.71 o 
   3   4   0       16.28       19.27      1.41 o 
   1   5   0        6.92        7.03      0.28 o 
   2   5   0      107.57      109.03      2.76 o 
   3   5   0        5.07        4.49      0.58 o 
   0   6   0     2120.11     2036.34     19.70 o 
   1   6   0       14.45       11.94      0.36 o 
   2   6   0      108.42      107.60      1.74 o 
   3   6   0        0.06        0.75      0.33 o 
   4   6   0       67.76       62.15      3.56 o 
   1   7   0      858.26      871.73     10.68 o 
   2   7   0        3.43        5.22      0.60 o 
   3   7   0        9.47       10.05      1.07 o 
   4   7   0       29.67       27.05      2.59 o 
   0   8   0      739.04      796.50     14.17 o 
   1   8   0     2294.88     2471.79     15.02 o 
   2   8   0       13.09       12.06      2.39 o 
   3   8   0       12.92       11.99      0.79 o 
   4   8   0       10.96       12.76      2.02 o 
   1   9   0      553.05      566.17      5.05 o 
   2   9   0        0.17       -0.09      0.24 o 
   3   9   0        8.55        8.34      0.71 o 
   4   9   0        0.89        0.93      0.87 o 
   0  10   0       12.99       11.92      1.43 o 
   1  10   0      446.33      428.29      3.37 o 
   2  10   0      140.07      144.42      2.29 o 
   3  10   0        0.00       -0.10      0.35 o 
   4  10   0       60.43       53.12      3.42 o 
   1  11   0       98.96      120.67      1.45 o 
   2  11   0       74.08       78.87      1.69 o 
   3  11   0       18.44       17.64      0.99 o 
   4  11   0       36.47       39.49      3.11 o 
   0  12   0      123.38      109.85      2.32 o 
   1  12   0     1244.03     1333.26      8.82 o 
   2  12   0       54.80       53.12      1.43 o 
   3  12   0        0.19        0.14      0.42 o 
   4  12   0       15.50       14.00      2.25 o 
   1  13   0      193.62      220.05      3.32 o 
   2  13   0        7.33        7.02      0.67 o 
   3  13   0      110.43      115.33      2.40 o 
   0  14   0     2091.93     2334.44     21.09 o 
   1  14   0       28.91       27.22      0.76 o 
   2  14   0       60.68       59.03      1.93 o 
   3  14   0      117.73      118.30      4.10 o 
   1  15   0        0.06        0.01      0.25 o 
   2  15   0       84.68       87.55      2.01 o 
   3  15   0        1.69        1.67      0.56 o 
   0  16   0      564.33      546.30      9.75 o 
   1  16   0      196.45      184.36      2.22 o 
   2  16   0       39.17       36.70      1.38 o 
   3  16   0       17.24       15.29      1.43 o 
   1  17   0       49.02       51.80      1.59 o 
   2  17   0        6.49        8.18      0.85 o 
   3  17   0      182.66      195.70      4.46 o 
   0  18   0        1.46        2.59      0.86 o 
   1  18   0        0.01        0.40      0.45 o 
   2  18   0        0.53       -0.12      0.47 o 
   3  18   0      160.61      168.95      4.23 o 
   1  19   0        5.81        5.62      1.01 o 
   2  19   0       98.91       97.55      2.41 o 
   3  19   0      144.76      152.98      4.10 o 
   0  20   0       77.76       73.07      3.46 o 
   1  20   0       52.15       40.12      1.88 o 
   2  20   0        0.50        0.44      0.53 o 
   3  20   0        2.65        3.66      1.09 o 
   1  21   0        9.00       11.50      1.04 o 
   2  21   0       35.87       38.95      1.66 o 
   0  22   0        8.70        8.24      0.92 o 
   1  22   0       74.89       67.91      2.10 o 
   2  22   0        0.92        2.03      0.70 o 
   1  23   0       87.56       87.45      2.44 o 
   2  23   0       85.97       82.27      2.46 o 
   0  24   0       11.58       12.12      1.96 o 
   1  24   0       57.62       52.88      1.96 o 
   2  24   0       48.66       45.15      2.64 o 
   1  25   0       21.13       19.84      1.41 o 
   0  26   0       25.74       19.15      2.49 o 
   1  26   0        5.24        6.82      0.98 o 
  -3   1   1       25.14       27.18      1.18 o 
  -2   1   1       32.22       30.71      1.06 o 
  -1   1   1      227.32      244.33      4.13 o 
   0   1   1        0.32       -0.09      0.06 o 
   1   1   1    11185.34    10619.46    113.36 o 
   2   1   1     3499.14     3526.65     20.78 o 
  -3   2   1       39.65       37.79      1.40 o 
  -2   2   1      149.79      163.03      2.65 o 
  -1   2   1      786.39      747.03      7.05 o 
   0   2   1      189.50      198.28      1.33 o 
   1   2   1    16148.92    13428.40    137.77 o 
   2   2   1      562.79      573.41      4.90 o 
  -3   3   1        6.43        7.77      0.77 o 
  -2   3   1      441.72      443.71      6.64 o 
  -1   3   1      482.51      491.70      5.03 o 
   0   3   1      161.25      168.10      1.92 o 
   1   3   1      910.43      912.23      5.77 o 
   2   3   1      207.89      210.15      2.41 o 
  -3   4   1        4.68        4.03      0.62 o 
  -2   4   1      921.50      915.70      9.08 o 
  -1   4   1       22.61       17.18      0.64 o 
   0   4   1      951.64      931.08      5.22 o 
   1   4   1      279.25      285.60      3.07 o 
   2   4   1       67.17       68.77      1.14 o 
  -4   5   1       39.20       23.50      2.29 o 
  -3   5   1       26.57       27.84      1.82 o 
  -2   5   1      352.13      350.72      5.26 o 
  -1   5   1       33.86       41.32      0.88 o 
   0   5   1       11.76       12.77      0.50 o 
   1   5   1      117.05      118.18      1.13 o 
   2   5   1      496.43      456.13      3.96 o 
  -4   6   1        1.45        0.98      0.97 o 
  -3   6   1       18.56       17.39      0.90 o 
  -2   6   1       66.99       55.98      1.95 o 
  -1   6   1      415.42      417.45      3.80 o 
   0   6   1      862.12      806.63      4.71 o 
   1   6   1      188.75      181.86      1.54 o 
   2   6   1      303.39      315.25      3.05 o 
   3   6   1       28.88       21.03      1.92 o 
   4   6   1       15.16       19.11      2.23 o 
  -4   7   1       18.00       18.35      2.23 o 
  -3   7   1      117.21      123.20      2.40 o 
  -2   7   1      456.09      440.33      4.72 o 
  -1   7   1     2897.24     3017.20     20.82 o 
   0   7   1      369.40      372.00      3.34 o 
   1   7   1        1.14        2.63      0.25 o 
   2   7   1      492.05      495.86      3.89 o 
   3   7   1       15.99       15.95      1.14 o 
   4   7   1        0.78        1.65      1.02 o 
  -4   8   1        0.45        0.94      0.98 o 
  -3   8   1      230.72      232.16      3.32 o 
  -2   8   1        5.59        6.56      0.64 o 
  -1   8   1       25.93       25.17      0.81 o 
   0   8   1        0.00        1.20      0.23 o 
   1   8   1       71.40       65.02      0.97 o 
   2   8   1      191.89      201.08      2.14 o 
   3   8   1       36.51       37.64      2.64 o 
   4   8   1        7.45        7.97      1.69 o 
  -4   9   1       40.33       38.86      2.94 o 
  -3   9   1      147.94      154.11      2.67 o 
  -2   9   1       42.14       37.43      1.13 o 
  -1   9   1       43.67       49.28      1.14 o 
   0   9   1      175.25      191.57      2.99 o 
   1   9   1      429.35      467.04      3.61 o 
   2   9   1      301.89      330.46      3.47 o 
   3   9   1       13.35       14.73      1.66 o 
   4   9   1        0.02        1.76      1.08 o 
  -4  10   1       41.97       43.58      3.12 o 
  -3  10   1       12.35       12.80      0.90 o 
  -2  10   1        5.56        4.55      0.52 o 
  -1  10   1       38.51       45.97      1.15 o 
   0  10   1     2847.90     3192.76     22.08 o 
   1  10   1       13.51       12.67      0.51 o 
   2  10   1       58.28       56.98      1.06 o 
   3  10   1       37.29       38.52      1.61 o 
   4  10   1        9.26       10.04      1.89 o 
  -4  11   1        0.22       -0.61      0.89 o 
  -3  11   1       10.17       12.17      0.90 o 
  -2  11   1       44.39       40.16      1.76 o 
  -1  11   1      163.95      160.35      2.85 o 
   0  11   1      707.30      821.17      7.18 o 
   1  11   1      322.28      314.49      2.84 o 
   2  11   1      341.20      349.82      3.65 o 
   3  11   1       32.25       32.81      3.92 o 
   4  11   1       24.07       31.93      2.96 o 
  -4  12   1       11.93       18.38      2.40 o 
  -3  12   1      225.85      230.31      3.54 o 
  -2  12   1        0.01        0.08      0.33 o 
  -1  12   1       56.58       61.68      0.95 o 
   0  12   1       80.43      102.66      1.74 o 
   1  12   1      863.84      926.90      6.54 o 
   2  12   1       24.87       26.73      1.03 o 
   3  12   1       60.67       56.70      2.33 o 
   4  12   1       27.04       30.35      2.96 o 
  -3  13   1        3.35        4.45      0.68 o 
  -2  13   1       30.20       30.77      1.18 o 
  -1  13   1      191.65      205.71      2.11 o 
   0  13   1       26.73       20.46      0.72 o 
   1  13   1      303.46      332.58      3.11 o 
   2  13   1      235.46      241.08      3.29 o 
   3  13   1        2.18        2.99      0.76 o 
  -3  14   1       48.15       49.35      1.67 o 
  -2  14   1       44.31       45.23      1.46 o 
  -1  14   1        4.41        4.55      0.35 o 
   0  14   1       18.09       22.20      0.79 o 
   1  14   1      222.22      220.03      3.66 o 
   2  14   1        0.81        0.70      0.41 o 
   3  14   1        0.62        1.39      0.61 o 
  -3  15   1        1.00        1.32      0.55 o 
  -2  15   1      400.10      410.33      4.92 o 
  -1  15   1       57.87       55.73      1.05 o 
   0  15   1        1.95        0.70      0.30 o 
   1  15   1      188.17      191.74      2.30 o 
   2  15   1      135.88      142.29      2.58 o 
   3  15   1       47.24       51.70      2.17 o 
  -3  16   1       17.99       18.05      1.19 o 
  -2  16   1      286.25      282.92      4.00 o 
  -1  16   1      241.66      235.60      3.45 o 
   0  16   1      454.55      459.46      4.26 o 
   1  16   1       79.36       88.50      1.54 o 
   2  16   1        4.17        4.07      0.61 o 
   3  16   1       11.82       13.07      1.34 o 
  -3  17   1      115.63      115.82      2.70 o 
  -2  17   1       12.51       12.59      1.20 o 
  -1  17   1      172.37      189.00      3.31 o 
   0  17   1        0.00        0.61      0.31 o 
   1  17   1      196.27      177.04      2.32 o 
   2  17   1        3.60        2.79      0.66 o 
   3  17   1        0.89        0.85      0.70 o 
  -3  18   1      161.28      164.90      3.32 o 
  -2  18   1      544.50      539.98      6.20 o 
  -1  18   1      111.49      101.10      2.31 o 
   0  18   1        2.20        2.18      0.44 o 
   1  18   1       46.30       44.71      1.55 o 
   2  18   1       16.52       17.38      1.10 o 
   3  18   1       19.57       22.89      2.40 o 
  -3  19   1      129.49      135.06      3.05 o 
  -2  19   1      623.37      649.33      7.17 o 
  -1  19   1       10.54       16.88      1.83 o 
   0  19   1      122.51      135.61      2.69 o 
   1  19   1       53.04       48.48      2.56 o 
   2  19   1       61.19       55.14      1.79 o 
   3  19   1        0.12       -0.16      1.74 o 
  -3  20   1       31.45       29.12      1.60 o 
  -2  20   1      115.28      115.27      2.72 o 
  -1  20   1       88.54       88.23      2.28 o 
   0  20   1      136.91      120.06      2.37 o 
   1  20   1        5.03        3.42      0.68 o 
   2  20   1        2.07        2.14      0.62 o 
   3  20   1        4.36        4.64      1.09 o 
  -2  21   1       89.92       81.42      2.32 o 
  -1  21   1      100.38       91.14      2.39 o 
   0  21   1      228.88      209.06      3.30 o 
   1  21   1       38.00       39.04      1.59 o 
   2  21   1        3.33        2.45      0.66 o 
  -2  22   1      189.01      187.73      3.70 o 
  -1  22   1       49.86       38.30      1.65 o 
   0  22   1        0.06        1.33      0.45 o 
   1  22   1       25.23       25.97      1.43 o 
   2  22   1        6.41        6.44      0.91 o 
  -2  23   1       11.73       12.45      1.28 o 
  -1  23   1      235.72      223.44      3.99 o 
   0  23   1       82.81       70.99      1.95 o 
   1  23   1        0.00       -0.05      0.47 o 
   2  23   1        0.68        0.94      0.63 o 
  -2  24   1        4.25        4.39      0.88 o 
  -1  24   1        4.52        7.50      0.96 o 
   0  24   1       28.37       20.87      2.34 o 
   1  24   1       26.61       26.66      1.53 o 
   2  24   1        0.14        1.24      0.70 o 
  -1  25   1       68.31       69.51      1.89 o 
   0  25   1       67.97       55.91      2.49 o 
   1  25   1        3.46        4.66      0.85 o 
  -1  26   1        3.19        1.87      0.61 o 
   0  26   1       34.47       33.69      3.19 o 
   1  26   1        0.99        1.01      0.65 o 
   0  27   1      112.40      121.27      3.84 o 
  -3   0   2        4.69        5.98      1.08 o 
  -2   0   2       76.60       75.71      2.62 o 
  -1   0   2      109.77       90.38      2.83 o 
   0   0   2     1125.27     1075.39     10.37 o 
   1   0   2      791.73      767.82     10.56 o 
   2   0   2       31.40       38.22      1.89 o 
   3   0   2     1321.62     1266.58     18.32 o 
  -3   1   2       27.19       27.35      1.30 o 
  -2   1   2       17.38       17.39      0.91 o 
  -1   1   2      529.28      514.51      3.72 o 
   0   1   2     1758.67     1734.55      9.37 o 
   1   1   2       81.45       76.85      0.81 o 
   2   1   2     1289.22     1285.34     11.56 o 
   3   1   2       53.66       46.74      2.42 o 
  -3   2   2       34.40       36.16      2.39 o 
  -2   2   2      168.90      158.10      2.81 o 
  -1   2   2      169.54      165.16      1.63 o 
   0   2   2      420.88      407.31      3.49 o 
   1   2   2     2019.60     2036.79     14.25 o 
   2   2   2        1.65        1.11      0.48 o 
   3   2   2       18.22       19.66      1.68 o 
  -3   3   2      245.17      230.62      3.97 o 
  -2   3   2       21.31       25.79      1.12 o 
  -1   3   2      169.39      188.81      1.56 o 
   0   3   2      316.07      340.97      2.26 o 
   1   3   2        2.29        0.80      0.17 o 
   2   3   2     1851.53     1878.35     13.55 o 
   3   3   2       39.76       41.25      2.19 o 
  -3   4   2       98.49       97.27      4.77 o 
  -2   4   2      135.10      151.30      2.02 o 
  -1   4   2      705.60      658.51      4.07 o 
   0   4   2      123.92      119.29      1.11 o 
   1   4   2      622.33      589.21      3.67 o 
   2   4   2      100.44      102.67      1.19 o 
   3   4   2      236.50      235.96      5.39 o 
  -4   5   2        1.10        0.14      0.68 o 
  -3   5   2        0.52       -0.39      0.39 o 
  -2   5   2        0.12        0.42      0.20 o 
  -1   5   2      314.35      316.81      2.54 o 
   0   5   2        4.28        2.66      0.22 o 
   1   5   2       78.03       81.70      0.94 o 
   2   5   2      183.29      192.76      2.05 o 
   3   5   2       64.44       61.20      2.53 o 
  -4   6   2        9.32        9.92      1.69 o 
  -3   6   2        5.96        5.82      0.82 o 
  -2   6   2      123.87      129.66      1.77 o 
  -1   6   2     2382.32     2337.36     14.15 o 
   0   6   2     1846.68     1837.37     10.03 o 
   1   6   2       46.55       41.19      0.68 o 
   2   6   2       71.85       70.01      0.99 o 
   3   6   2       17.77       17.11      1.12 o 
   4   6   2        0.82        1.83      0.89 o 
  -4   7   2       15.92       17.08      2.08 o 
  -3   7   2      245.83      241.54      4.92 o 
  -2   7   2        2.58        4.55      0.35 o 
  -1   7   2        8.38        9.95      0.73 o 
   0   7   2        0.21        0.47      0.31 o 
   1   7   2      188.77      200.76      1.76 o 
   2   7   2        4.63        4.25      0.47 o 
   3   7   2       37.75       35.34      2.94 o 
   4   7   2       25.83       22.82      2.48 o 
  -4   8   2        1.54       -0.04      0.83 o 
  -3   8   2       18.43       15.53      0.96 o 
  -2   8   2     1001.72     1054.98      8.79 o 
  -1   8   2      650.67      711.30      5.98 o 
   0   8   2     2228.79     2289.54     14.73 o 
   1   8   2      223.22      214.59      1.90 o 
   2   8   2      517.87      534.64      4.18 o 
   3   8   2       32.68       29.48      2.27 o 
   4   8   2       22.18       21.15      2.45 o 
  -4   9   2        0.63        2.34      1.04 o 
  -3   9   2      156.79      147.31      2.68 o 
  -2   9   2      147.35      149.15      3.93 o 
  -1   9   2        0.73        1.09      0.22 o 
   0   9   2     1209.58     1222.79      7.17 o 
   1   9   2      619.82      674.89      4.44 o 
   2   9   2       19.45       21.30      0.69 o 
   3   9   2       90.88       81.69      3.79 o 
   4   9   2        4.86        2.77      1.20 o 
  -4  10   2       45.56       49.02      3.31 o 
  -3  10   2        4.75        3.89      0.62 o 
  -2  10   2      225.05      214.47      2.99 o 
  -1  10   2       39.71       38.48      1.72 o 
   0  10   2       52.74       52.26      0.89 o 
   1  10   2      138.65      160.54      1.67 o 
   2  10   2      152.34      159.86      2.37 o 
   3  10   2       62.82       63.64      3.38 o 
   4  10   2        9.85        8.34      1.80 o 
  -4  11   2       52.94       60.19      3.64 o 
  -3  11   2       17.71       18.06      1.33 o 
  -2  11   2       45.62       48.52      1.97 o 
  -1  11   2        0.10        1.01      0.39 o 
   0  11   2      729.45      803.30      7.64 o 
   1  11   2      204.37      207.52      2.23 o 
   2  11   2      504.89      526.63      4.32 o 
   3  11   2      110.07      116.19      4.70 o 
  -4  12   2        3.65        4.85      1.53 o 
  -3  12   2       97.43      103.30      2.35 o 
  -2  12   2       23.61       25.48      1.49 o 
  -1  12   2       26.80       27.64      1.22 o 
   0  12   2        5.49        9.26      0.59 o 
   1  12   2      417.64      436.44      4.57 o 
   2  12   2      110.44      107.23      1.60 o 
   3  12   2       85.92       85.41      4.07 o 
  -3  13   2      117.08      117.17      2.95 o 
  -2  13   2      217.65      211.52      3.20 o 
  -1  13   2        2.24        3.36      0.50 o 
   0  13   2       13.33       13.54      0.66 o 
   1  13   2       47.13       53.89      1.15 o 
   2  13   2       45.75       44.38      1.04 o 
   3  13   2        2.68        2.03      1.16 o 
  -3  14   2        4.16        4.27      0.72 o 
  -2  14   2       73.51       70.98      1.84 o 
  -1  14   2      185.34      182.60      2.84 o 
   0  14   2        2.03        1.08      0.31 o 
   1  14   2       49.21       41.39      1.03 o 
   2  14   2       81.60       79.56      1.80 o 
   3  14   2       13.98       13.93      2.08 o 
  -3  15   2        7.32        7.24      0.88 o 
  -2  15   2       60.51       57.39      2.04 o 
  -1  15   2      152.63      142.51      2.55 o 
   0  15   2       32.77       33.09      1.93 o 
   1  15   2        0.29        0.57      0.32 o 
   2  15   2       32.60       31.94      1.21 o 
   3  15   2        7.42        6.97      1.58 o 
  -3  16   2      127.08      136.94      2.95 o 
  -2  16   2        1.70        1.02      0.51 o 
  -1  16   2     1065.38     1084.87      9.61 o 
   0  16   2       52.15       43.50      1.17 o 
   1  16   2        9.22        9.34      0.63 o 
   2  16   2        9.37        6.30      0.72 o 
   3  16   2       10.71       10.61      1.95 o 
  -3  17   2       10.26       10.89      1.08 o 
  -2  17   2      350.65      359.00      4.78 o 
  -1  17   2      736.21      744.09      7.40 o 
   0  17   2       30.02       28.94      1.01 o 
   1  17   2       45.68       47.01      1.21 o 
   2  17   2        0.95        0.88      0.47 o 
   3  17   2       16.97       18.57      2.41 o 
  -3  18   2       95.75       98.66      2.66 o 
  -2  18   2       19.21       19.44      1.23 o 
  -1  18   2        4.55        6.52      0.68 o 
   0  18   2      439.26      473.83      4.60 o 
   1  18   2      365.48      383.56      5.27 o 
   2  18   2       21.00       20.17      2.37 o 
   3  18   2        2.63        1.39      1.24 o 
  -3  19   2       17.64       18.30      1.68 o 
  -2  19   2      162.86      165.42      3.22 o 
  -1  19   2      130.89      131.82      2.32 o 
   0  19   2      185.38      192.66      3.71 o 
   1  19   2      247.92      229.33      5.01 o 
   2  19   2        5.08        5.13      0.73 o 
   3  19   2        0.17       -0.53      0.95 o 
  -3  20   2        0.10        0.68      0.65 o 
  -2  20   2        6.71        8.31      0.97 o 
  -1  20   2     1515.64     1512.01     11.22 o 
   0  20   2      392.19      382.13      6.08 o 
   1  20   2       18.28       13.63      1.22 o 
   2  20   2        0.05        0.56      0.51 o 
  -2  21   2      101.62      104.34      2.68 o 
  -1  21   2       52.88       54.88      1.56 o 
   0  21   2      227.83      196.23      3.26 o 
   1  21   2        1.83        0.67      0.52 o 
   2  21   2       47.29       53.33      1.86 o 
  -2  22   2       46.23       44.15      1.94 o 
  -1  22   2       29.11       29.84      1.22 o 
   0  22   2       84.38       69.70      1.93 o 
   1  22   2      148.48      134.75      2.98 o 
   2  22   2        7.74        6.88      0.92 o 
  -2  23   2        5.37        7.62      1.05 o 
  -1  23   2      169.71      180.25      2.99 o 
   0  23   2       37.25       44.38      1.60 o 
   1  23   2      116.91      100.97      2.64 o 
   2  23   2        2.45        1.85      0.71 o 
  -2  24   2       18.76       20.05      1.48 o 
  -1  24   2        3.97        6.51      0.85 o 
   0  24   2       91.14       97.92      2.41 o 
   1  24   2       74.29       64.48      2.18 o 
   2  24   2       37.83       35.17      1.72 o 
  -1  25   2       58.40       54.63      3.14 o 
   0  25   2       34.12       29.91      1.97 o 
   1  25   2       13.82       13.78      1.26 o 
  -1  26   2        0.82        1.08      0.56 o 
   0  26   2       13.93       13.67      1.69 o 
   1  26   2       66.56       73.53      2.43 o 
   0  27   2      156.94      185.98      4.82 o 
  -4   1   3       21.58       24.76      2.10 o 
  -3   1   3      120.26      119.17      1.90 o 
  -2   1   3      463.19      468.61      4.50 o 
  -1   1   3      160.11      154.96      2.12 o 
   0   1   3      199.84      201.69      1.59 o 
   1   1   3       57.41       50.51      0.90 o 
   2   1   3        1.07        1.46      0.47 o 
   3   1   3      260.33      252.30      4.40 o 
  -4   2   3       68.45       71.84      2.55 o 
  -3   2   3       75.89       76.65      1.73 o 
  -2   2   3      100.64      104.06      1.73 o 
  -1   2   3      767.04      735.60      5.66 o 
   0   2   3      609.93      596.21      3.71 o 
   1   2   3        3.00        1.80      0.19 o 
   2   2   3      298.28      297.93      4.36 o 
   3   2   3       86.88       79.61      2.35 o 
  -4   3   3       24.05       24.47      1.64 o 
  -3   3   3       90.54       88.16      1.83 o 
  -2   3   3      974.33      998.41      7.08 o 
  -1   3   3      290.00      328.83      2.59 o 
   0   3   3       17.29       13.55      0.40 o 
   1   3   3        8.40        9.05      0.36 o 
   2   3   3      280.10      271.66      4.31 o 
   3   3   3        9.67        7.97      0.92 o 
  -4   4   3        0.35        0.94      0.48 o 
  -3   4   3       30.45       26.61      1.39 o 
  -2   4   3       77.06       74.81      1.14 o 
  -1   4   3     2911.28     3017.57     16.12 o 
   0   4   3      224.72      239.84      1.92 o 
   1   4   3      154.33      143.98      1.38 o 
   2   4   3      166.23      152.85      1.99 o 
   3   4   3        9.44        8.82      0.96 o 
  -4   5   3        0.27        0.21      0.57 o 
  -3   5   3        7.70        8.59      0.84 o 
  -2   5   3      380.94      378.59      3.01 o 
  -1   5   3     1323.07     1516.18     10.49 o 
   0   5   3      503.31      588.24      3.81 o 
   1   5   3      264.88      267.41      2.12 o 
   2   5   3      283.26      278.69      3.39 o 
   3   5   3       82.42       74.75      2.26 o 
   4   5   3        3.40        6.08      1.31 o 
  -4   6   3        4.01        4.93      0.74 o 
  -3   6   3       23.34       23.12      1.06 o 
  -2   6   3      564.54      545.53      3.94 o 
  -1   6   3     2040.35     2134.78     12.99 o 
   0   6   3        0.20        0.36      0.19 o 
   1   6   3        2.85        4.58      0.30 o 
   2   6   3        1.04        1.40      0.32 o 
   3   6   3       33.42       36.87      1.35 o 
   4   6   3        1.28        2.82      1.04 o 
  -4   7   3        4.11        5.01      0.76 o 
  -3   7   3        8.21        6.41      0.69 o 
  -2   7   3      153.68      144.06      1.75 o 
  -1   7   3        7.66       10.53      0.44 o 
   0   7   3     2654.09     2819.94     17.18 o 
   1   7   3      549.32      546.14      3.74 o 
   2   7   3        0.13        0.13      0.19 o 
   3   7   3      187.43      188.41      3.72 o 
   4   7   3        3.43        4.35      1.27 o 
  -4   8   3       11.06        9.54      0.97 o 
  -3   8   3       34.08       33.71      1.29 o 
  -2   8   3       21.15       17.20      0.59 o 
  -1   8   3       27.16       25.84      0.67 o 
   0   8   3      317.53      330.99      2.63 o 
   1   8   3       35.96       31.58      0.75 o 
   2   8   3        9.70       10.30      0.46 o 
   3   8   3       19.75       20.90      2.81 o 
   4   8   3       12.15       10.33      1.87 o 
  -4   9   3        0.78        0.74      0.55 o 
  -3   9   3       14.99       14.91      0.98 o 
  -2   9   3       17.20       18.57      0.89 o 
  -1   9   3      612.44      735.59      6.00 o 
   0   9   3       26.57       39.90      0.92 o 
   1   9   3      557.34      552.75      3.90 o 
   2   9   3        1.68        1.16      0.31 o 
   3   9   3        1.60        2.22      1.05 o 
  -4  10   3       13.42       15.68      1.82 o 
  -3  10   3        1.90        1.84      0.50 o 
  -2  10   3       17.06       16.09      0.88 o 
  -1  10   3      360.82      381.58      2.99 o 
   0  10   3       14.13       13.74      0.63 o 
   1  10   3       89.13       78.68      1.17 o 
   2  10   3        0.02        0.25      0.21 o 
   3  10   3       78.58       67.10      3.53 o 
  -4  11   3        1.07        1.86      1.27 o 
  -3  11   3        2.94        3.52      0.63 o 
  -2  11   3      119.47      117.53      2.24 o 
  -1  11   3        2.06        2.25      0.28 o 
   0  11   3      164.28      164.75      1.89 o 
   1  11   3        9.73        7.52      0.47 o 
   2  11   3       48.84       49.69      1.21 o 
   3  11   3       71.17       70.01      3.66 o 
  -3  12   3       15.53       18.50      1.16 o 
  -2  12   3      557.73      555.32      5.85 o 
  -1  12   3      103.15       98.59      1.32 o 
   0  12   3      394.25      424.59      3.39 o 
   1  12   3       64.37       63.31      1.12 o 
   2  12   3        0.66        1.48      0.33 o 
   3  12   3        5.25        9.18      1.74 o 
  -3  13   3      307.77      308.99      4.45 o 
  -2  13   3       22.64       17.95      1.04 o 
  -1  13   3      187.18      193.85      2.93 o 
   0  13   3      333.27      326.35      3.22 o 
   1  13   3        0.03        0.24      0.27 o 
   2  13   3       21.63       19.36      0.75 o 
   3  13   3       15.21       16.26      2.15 o 
  -3  14   3      182.10      186.38      3.40 o 
  -2  14   3      255.92      251.96      3.68 o 
  -1  14   3        0.07        0.15      0.29 o 
   0  14   3      102.72      103.87      1.76 o 
   1  14   3      118.02      118.25      2.39 o 
   2  14   3       27.47       27.07      1.00 o 
   3  14   3        0.03       -0.60      0.83 o 
  -3  15   3       99.09      102.10      3.77 o 
  -2  15   3      385.25      385.89      6.23 o 
  -1  15   3       90.03       83.74      1.68 o 
   0  15   3      136.63      129.15      2.03 o 
   1  15   3      249.88      233.42      3.00 o 
   2  15   3       21.27       23.98      1.72 o 
   3  15   3       16.08       13.29      2.08 o 
  -3  16   3        2.10        1.55      0.62 o 
  -2  16   3      303.02      307.26      3.76 o 
  -1  16   3      175.57      171.02      2.88 o 
   0  16   3      198.32      190.83      3.17 o 
   1  16   3      117.93      122.28      1.96 o 
   2  16   3       85.94       89.62      2.04 o 
   3  16   3        2.95        3.05      1.24 o 
  -3  17   3        2.40        1.25      0.77 o 
  -2  17   3      349.09      357.34      4.21 o 
  -1  17   3       30.07       30.42      1.12 o 
   0  17   3      501.23      489.39      4.71 o 
   1  17   3       56.06       53.44      1.34 o 
   2  17   3        0.01        1.00      0.48 o 
   3  17   3       47.47       44.94      3.32 o 
  -3  18   3       49.82       52.85      1.97 o 
  -2  18   3      119.96      124.53      2.39 o 
  -1  18   3        3.99        4.30      0.59 o 
   0  18   3     1364.34     1410.69     10.31 o 
   1  18   3       82.09       75.78      1.87 o 
   2  18   3      204.29      199.53      4.86 o 
   3  18   3        2.37        3.21      1.32 o 
  -3  19   3       12.33       11.74      1.22 o 
  -2  19   3       33.21       31.55      1.29 o 
  -1  19   3      207.37      201.76      2.94 o 
   0  19   3        6.48        7.32      0.71 o 
   1  19   3      828.93      836.67      6.94 o 
   2  19   3      158.93      153.62      3.82 o 
  -2  20   3       17.47       18.41      1.86 o 
  -1  20   3       18.01       18.76      1.03 o 
   0  20   3       50.86       51.67      2.37 o 
   1  20   3       30.43       34.62      1.47 o 
   2  20   3        0.54        1.55      0.74 o 
  -2  21   3        0.65        0.49      0.42 o 
  -1  21   3       22.86       22.75      1.30 o 
   0  21   3      546.05      561.11      7.24 o 
   1  21   3       25.99       26.83      1.39 o 
   2  21   3       69.84       67.63      2.67 o 
  -2  22   3        1.16        1.76      0.55 o 
  -1  22   3       46.18       46.08      1.74 o 
   0  22   3        6.29        7.60      0.90 o 
   1  22   3       45.35       44.21      1.75 o 
   2  22   3      128.24      134.65      3.89 o 
  -2  23   3        3.66        3.01      0.64 o 
  -1  23   3       13.70       14.90      1.39 o 
   0  23   3        2.62        3.85      1.09 o 
   1  23   3        0.91        1.30      0.62 o 
   2  23   3       64.53       71.53      3.31 o 
  -1  24   3        0.84        1.45      0.56 o 
   0  24   3        0.89        1.67      0.60 o 
   1  24   3       16.60       16.60      1.33 o 
  -1  25   3        4.20        4.90      0.79 o 
   0  25   3       73.16       67.97      2.75 o 
   1  25   3      106.56      119.58      3.03 o 
   0  26   3       20.45       22.58      1.85 o 
  -4   0   4      100.69      111.94      4.75 o 
  -3   0   4      219.12      220.97      4.96 o 
  -2   0   4      321.88      323.40      6.53 o 
  -1   0   4     2681.86     2802.60     53.12 o 
   0   0   4      101.66       93.72      1.26 o 
   1   0   4      119.92      117.36      1.92 o 
   2   0   4      215.23      218.57      5.38 o 
   3   0   4        8.52        6.55      1.28 o 
  -4   1   4       40.23       46.46      2.74 o 
  -3   1   4      101.75       92.92      1.95 o 
  -2   1   4       25.81       22.60      0.87 o 
  -1   1   4       55.89       52.68      1.05 o 
   0   1   4       56.46       49.59      0.75 o 
   1   1   4      945.54      899.29      7.56 o 
   2   1   4        5.71        5.89      0.75 o 
   3   1   4       29.84       29.54      1.52 o 
   4   1   4        3.79        6.74      1.55 o 
  -4   2   4        1.72        1.65      0.73 o 
  -3   2   4        4.12        3.81      0.47 o 
  -2   2   4       20.09       20.95      0.74 o 
  -1   2   4      584.70      628.41      5.55 o 
   0   2   4     3125.35     3219.43     17.14 o 
   1   2   4      107.60       98.60      1.24 o 
   2   2   4       25.52       18.57      1.12 o 
   3   2   4        1.31        0.94      0.55 o 
   4   2   4        7.26        4.52      1.21 o 
  -4   3   4       78.42       85.13      2.99 o 
  -3   3   4        0.71        0.36      0.36 o 
  -2   3   4       51.01       49.51      0.94 o 
  -1   3   4      123.49      130.09      1.34 o 
   0   3   4      662.23      784.21      4.89 o 
   1   3   4       47.08       48.97      0.88 o 
   2   3   4       19.57       19.54      1.13 o 
   3   3   4       42.17       45.82      1.86 o 
  -4   4   4      205.16      217.83      3.84 o 
  -3   4   4        1.42        1.64      0.40 o 
  -2   4   4       21.70       28.01      0.72 o 
  -1   4   4       72.45       90.69      1.25 o 
   0   4   4      565.88      617.72      4.08 o 
   1   4   4      473.06      522.59      3.59 o 
   2   4   4       53.29       51.49      1.75 o 
   3   4   4        0.13        0.45      0.54 o 
  -4   5   4        6.13        6.47      1.06 o 
  -3   5   4       51.85       49.55      1.91 o 
  -2   5   4      177.85      179.01      1.92 o 
  -1   5   4      117.63      121.00      1.52 o 
   0   5   4        0.06        0.71      0.21 o 
   1   5   4      104.76      108.58      1.92 o 
   2   5   4       59.26       59.69      1.56 o 
   3   5   4       65.46       60.93      2.45 o 
  -4   6   4        0.56        2.17      0.63 o 
  -3   6   4       24.22       21.63      1.35 o 
  -2   6   4       77.20       77.02      1.19 o 
  -1   6   4        0.92        1.75      0.29 o 
   0   6   4       77.92       71.54      1.37 o 
   1   6   4      201.30      221.12      2.03 o 
   2   6   4        6.69        5.81      0.62 o 
   3   6   4       38.92       32.82      1.36 o 
  -4   7   4       16.22       14.70      1.19 o 
  -3   7   4        3.20        3.77      0.52 o 
  -2   7   4      184.79      182.52      1.95 o 
  -1   7   4        1.44        1.67      0.27 o 
   0   7   4     2159.45     2424.75     13.38 o 
   1   7   4      166.84      165.57      1.74 o 
   2   7   4        0.55        2.03      1.10 o 
   3   7   4       26.41       27.69      1.29 o 
  -4   8   4       37.26       37.44      2.21 o 
  -3   8   4        6.69        5.09      0.59 o 
  -2   8   4       20.34       17.29      0.88 o 
  -1   8   4      110.93      120.61      1.49 o 
   0   8   4      133.59      122.81      1.51 o 
   1   8   4      174.83      186.12      2.01 o 
   2   8   4      182.13      172.70      2.22 o 
   3   8   4        9.22       12.31      0.98 o 
  -4   9   4        3.50        4.04      0.79 o 
  -3   9   4        0.79        0.61      0.35 o 
  -2   9   4      164.04      152.71      2.50 o 
  -1   9   4        0.24       -0.18      0.19 o 
   0   9   4      112.31      120.52      1.52 o 
   1   9   4      927.41      949.68      6.11 o 
   2   9   4       93.84       96.87      2.90 o 
   3   9   4       20.28       19.56      1.43 o 
  -3  10   4        5.06        7.17      0.68 o 
  -2  10   4        5.63        5.10      0.55 o 
  -1  10   4      148.74      144.62      2.88 o 
   0  10   4       10.66       15.33      0.59 o 
   1  10   4       19.21       21.22      0.82 o 
   2  10   4        3.21        4.73      0.50 o 
   3  10   4        7.14        9.03      1.63 o 
  -3  11   4        2.81        3.80      0.57 o 
  -2  11   4       27.81       24.57      0.94 o 
  -1  11   4       64.70       72.52      1.26 o 
   0  11   4      291.13      307.39      2.79 o 
   1  11   4      306.24      308.53      2.80 o 
   2  11   4        1.33        1.92      0.66 o 
   3  11   4        0.36        0.63      0.83 o 
  -3  12   4      212.52      207.53      3.08 o 
  -2  12   4      139.91      144.65      2.29 o 
  -1  12   4        4.96        8.25      0.49 o 
   0  12   4       74.22       76.81      1.30 o 
   1  12   4      115.42      109.48      1.57 o 
   2  12   4       39.38       39.34      1.12 o 
   3  12   4       21.01       19.70      2.30 o 
  -3  13   4      101.98      100.94      2.65 o 
  -2  13   4      411.27      415.78      4.34 o 
  -1  13   4      109.62      112.23      1.56 o 
   0  13   4       54.53       49.71      1.07 o 
   1  13   4        0.20        1.06      0.47 o 
   2  13   4        6.75        5.75      0.57 o 
   3  13   4        3.59        2.57      1.25 o 
  -3  14   4       14.35       12.13      0.94 o 
  -2  14   4      255.23      249.73      3.26 o 
  -1  14   4     1948.77     2011.97     20.67 o 
   0  14   4        7.79        7.82      0.61 o 
   1  14   4        1.83        1.81      0.36 o 
   2  14   4       29.77       26.96      1.12 o 
   3  14   4        0.18        0.35      0.98 o 
  -3  15   4        0.07        0.07      0.45 o 
  -2  15   4       10.30       11.48      0.85 o 
  -1  15   4     1541.56     1591.31     11.39 o 
   0  15   4       90.86       83.76      1.45 o 
   1  15   4      137.13      132.38      1.87 o 
   2  15   4       23.51       26.86      1.50 o 
   3  15   4       34.13       30.27      2.89 o 
  -3  16   4      105.69      104.23      4.08 o 
  -2  16   4       46.33       47.01      1.46 o 
  -1  16   4       68.33       67.37      1.88 o 
   0  16   4      588.36      612.42      4.82 o 
   1  16   4       34.89       31.90      1.09 o 
   2  16   4      162.63      170.20      3.77 o 
   3  16   4      154.03      167.72      6.40 o 
  -3  17   4       22.85       23.21      1.49 o 
  -2  17   4       60.11       66.69      1.74 o 
  -1  17   4      162.73      167.38      3.07 o 
   0  17   4        1.22        1.17      0.43 o 
   1  17   4      182.48      188.06      3.34 o 
   2  17   4      504.49      521.18      7.49 o 
   3  17   4        7.90        8.98      1.96 o 
  -3  18   4        0.27       -0.24      0.54 o 
  -2  18   4       10.38       11.41      0.92 o 
  -1  18   4       72.23       69.67      1.98 o 
   0  18   4      179.96      176.53      2.67 o 
   1  18   4      361.78      343.05      3.84 o 
   2  18   4        0.09        0.71      0.66 o 
  -2  19   4       17.84       17.51      1.09 o 
  -1  19   4      106.51      110.65      2.56 o 
   0  19   4        0.49        0.05      0.37 o 
   1  19   4      280.68      284.85      4.69 o 
   2  19   4        0.35       -0.44      0.64 o 
  -2  20   4        1.37        2.14      0.58 o 
  -1  20   4       20.92       22.15      1.54 o 
   0  20   4       13.06       12.15      0.98 o 
   1  20   4        8.49        9.02      0.79 o 
   2  20   4       33.28       32.24      1.95 o 
  -2  21   4        9.44       10.74      1.03 o 
  -1  21   4      160.03      151.15      5.53 o 
   0  21   4        2.28        2.79      0.84 o 
   1  21   4        4.68        4.16      0.74 o 
   2  21   4       28.91       26.12      1.87 o 
  -2  22   4      336.24      393.24      4.93 o 
  -1  22   4       25.58       28.78      2.44 o 
   0  22   4       35.71       32.31      1.43 o 
   1  22   4        7.59       10.01      1.06 o 
   2  22   4        1.66        0.22      0.95 o 
  -1  23   4       17.79       20.90      1.38 o 
   0  23   4      140.63      147.20      3.08 o 
   1  23   4      118.33      115.25      2.84 o 
  -1  24   4        2.98        5.30      0.93 o 
   0  24   4        0.25        0.53      0.53 o 
   1  24   4        5.63        4.09      0.82 o 
   0  25   4       19.77       19.78      1.87 o 
  -4   1   5        0.50       -1.33      0.97 o 
  -3   1   5      332.82      344.29      4.33 o 
  -2   1   5      171.84      163.70      2.55 o 
  -1   1   5        0.48        0.21      0.23 o 
   0   1   5      184.16      199.91      1.57 o 
   1   1   5      390.73      389.80      3.32 o 
   2   1   5        4.63        4.07      0.70 o 
   3   1   5        4.11        4.76      0.87 o 
  -4   2   5       33.38       32.80      2.11 o 
  -3   2   5      173.59      172.45      2.55 o 
  -2   2   5      104.72       99.40      1.39 o 
  -1   2   5        5.69        6.89      0.58 o 
   0   2   5     1106.48     1142.90      6.89 o 
   1   2   5      170.64      182.09      2.21 o 
   2   2   5        0.05        0.00      0.54 o 
   3   2   5       18.50       18.08      2.77 o 
  -4   3   5      235.83      269.48      5.68 o 
  -3   3   5      195.90      199.84      3.40 o 
  -2   3   5        4.36        3.57      0.35 o 
  -1   3   5       31.72       34.03      1.23 o 
   0   3   5       41.18       42.75      1.16 o 
   1   3   5      136.01      141.78      3.04 o 
   2   3   5      177.94      158.71      3.35 o 
   3   3   5        2.02        2.78      0.74 o 
  -4   4   5        0.97        2.41      1.90 o 
  -3   4   5      258.72      258.46      3.95 o 
  -2   4   5        8.06        8.08      0.59 o 
  -1   4   5        0.79        1.92      0.38 o 
   0   4   5       52.74       44.95      0.86 o 
   1   4   5        9.32        7.42      0.41 o 
   2   4   5       17.98       14.96      1.38 o 
   3   4   5        1.90        2.42      1.18 o 
  -4   5   5       94.99       98.30      3.21 o 
  -3   5   5      409.76      419.80      5.34 o 
  -2   5   5      109.06      100.96      2.30 o 
  -1   5   5     1548.50     1652.07     11.05 o 
   0   5   5       80.26       82.38      1.19 o 
   1   5   5       89.91       96.05      1.42 o 
   2   5   5       46.25       51.53      2.81 o 
   3   5   5       53.09       45.46      1.62 o 
  -3   6   5       79.24       75.80      2.11 o 
  -2   6   5        9.90        9.35      0.78 o 
  -1   6   5      223.95      220.00      2.57 o 
   0   6   5      183.92      178.16      1.89 o 
   1   6   5      515.08      541.47      3.95 o 
   2   6   5      142.28      139.66      2.55 o 
   3   6   5       28.81       29.54      1.79 o 
  -3   7   5        6.41        6.73      0.81 o 
  -2   7   5      243.19      225.75      3.12 o 
  -1   7   5       90.63       91.61      1.57 o 
   0   7   5        3.08        2.52      0.33 o 
   1   7   5       87.94       85.55      1.27 o 
   2   7   5       36.76       32.71      1.25 o 
   3   7   5        4.67        6.65      0.82 o 
  -3   8   5       75.26       70.19      2.07 o 
  -2   8   5       34.95       37.42      1.39 o 
  -1   8   5       49.46       46.96      1.12 o 
   0   8   5       27.55       23.25      0.72 o 
   1   8   5        6.05        7.84      0.48 o 
   2   8   5       20.76       21.18      1.08 o 
   3   8   5        7.29        6.22      0.80 o 
  -3   9   5        0.17        0.49      0.70 o 
  -2   9   5      110.30      107.57      2.38 o 
  -1   9   5       42.21       39.93      1.05 o 
   0   9   5      171.69      167.37      1.94 o 
   1   9   5      320.82      333.33      2.95 o 
   2   9   5       51.25       47.77      2.13 o 
   3   9   5       29.33       24.10      1.31 o 
  -3  10   5        3.81        2.56      0.66 o 
  -2  10   5       94.03       89.68      2.19 o 
  -1  10   5      258.97      261.80      3.77 o 
   0  10   5        3.67        4.25      0.42 o 
   1  10   5      169.40      160.38      1.93 o 
   2  10   5      130.72      125.32      2.68 o 
   3  10   5        5.09        4.24      1.58 o 
  -3  11   5      158.85      155.22      3.23 o 
  -2  11   5       16.82       12.44      0.98 o 
  -1  11   5        0.01        0.11      0.25 o 
   0  11   5       12.74        9.68      0.57 o 
   1  11   5        8.35        8.16      0.53 o 
   2  11   5        1.38        1.68      0.48 o 
   3  11   5        0.65        0.45      0.65 o 
  -3  12   5        0.01        0.07      0.51 o 
  -2  12   5        7.54        5.42      0.72 o 
  -1  12   5       65.41       65.29      1.75 o 
   0  12   5      302.06      294.73      3.41 o 
   1  12   5       28.99       27.66      0.85 o 
   2  12   5       24.17       21.70      1.14 o 
   3  12   5        2.19        2.04      1.17 o 
  -3  13   5       25.44       24.41      1.47 o 
  -2  13   5       59.58       51.83      2.08 o 
  -1  13   5      145.88      149.95      2.21 o 
   0  13   5     1298.87     1387.01      8.83 o 
   1  13   5        4.67        4.60      0.47 o 
   2  13   5       29.19       28.04      1.26 o 
   3  13   5        2.19        3.49      1.36 o 
  -3  14   5       57.23       55.28      2.01 o 
  -2  14   5       57.77       53.46      1.82 o 
  -1  14   5       72.75       64.65      1.83 o 
   0  14   5     1239.63     1243.82      8.16 o 
   1  14   5      335.14      337.32      3.27 o 
   2  14   5        8.29        7.91      0.94 o 
   3  14   5       22.20       21.34      2.53 o 
  -3  15   5       38.69       38.81      1.74 o 
  -2  15   5      287.77      265.17      4.26 o 
  -1  15   5      284.36      268.47      4.03 o 
   0  15   5       50.36       55.08      1.40 o 
   1  15   5      437.56      448.09      3.98 o 
   2  15   5        6.05        6.13      0.79 o 
   3  15   5       10.80        8.74      1.92 o 
  -3  16   5       12.40       12.68      1.99 o 
  -2  16   5       11.45        7.69      0.92 o 
  -1  16   5       23.93       27.42      2.24 o 
   0  16   5      251.99      249.58      2.80 o 
   1  16   5      211.27      213.40      3.34 o 
   2  16   5      177.86      172.57      5.93 o 
  -2  17   5       78.54       70.29      2.19 o 
  -1  17   5        0.04        0.17      0.39 o 
   0  17   5      451.60      472.22      4.23 o 
   1  17   5       37.15       36.93      1.10 o 
   2  17   5       20.61       19.04      2.41 o 
  -2  18   5       21.83       23.31      1.45 o 
  -1  18   5       17.83       20.87      1.64 o 
   0  18   5       46.45       47.32      1.23 o 
   1  18   5      122.63      127.44      2.27 o 
   2  18   5       55.73       51.33      3.50 o 
  -2  19   5        1.31        0.69      0.61 o 
  -1  19   5       31.04       30.83      1.43 o 
   0  19   5       20.06       21.50      1.08 o 
   1  19   5        1.77        1.02      0.48 o 
   2  19   5        7.87        4.92      1.77 o 
  -2  20   5       10.94       14.98      1.28 o 
  -1  20   5       18.59       22.98      1.38 o 
   0  20   5       41.66       37.24      2.35 o 
   1  20   5       22.35       22.10      1.34 o 
   2  20   5       33.64       33.45      3.11 o 
  -2  21   5       54.17       62.14      2.20 o 
  -1  21   5      119.29      111.77      2.77 o 
   0  21   5       15.10       15.64      1.16 o 
   1  21   5       73.79       78.53      2.31 o 
  -1  22   5        0.09        0.22      0.58 o 
   0  22   5        0.00        0.22      0.53 o 
   1  22   5        3.19        2.06      0.70 o 
  -1  23   5        7.32       12.98      1.19 o 
   0  23   5      117.08      145.86      3.17 o 
   1  23   5        0.10       -0.35      0.59 o 
   0  24   5       52.36       55.75      2.00 o 
  -3   0   6       12.78       12.89      1.21 o 
  -2   0   6       10.38        9.99      1.14 o 
  -1   0   6      157.87      146.57      3.36 o 
   0   0   6       43.50       44.81      0.94 o 
   1   0   6      496.11      477.38      5.80 o 
   2   0   6      121.84      111.83      4.24 o 
   3   0   6        2.89        4.52      1.19 o 
  -3   1   6       68.37       71.43      1.71 o 
  -2   1   6     1096.45     1126.98     14.74 o 
  -1   1   6       14.22       11.71      0.68 o 
   0   1   6        1.86        1.39      0.20 o 
   1   1   6      109.62      108.87      1.42 o 
   2   1   6        7.56        7.52      1.00 o 
   3   1   6        2.84        0.72      0.61 o 
  -3   2   6      277.49      282.83      4.30 o 
  -2   2   6      784.96      784.88      6.52 o 
  -1   2   6        0.19        0.47      0.30 o 
   0   2   6      129.67      113.12      1.15 o 
   1   2   6        3.24        3.35      0.34 o 
   2   2   6       10.52       10.43      1.11 o 
   3   2   6        5.10        3.13      0.82 o 
  -3   3   6      121.36      123.83      2.77 o 
  -2   3   6      342.12      357.83      3.85 o 
  -1   3   6      351.57      336.72      3.51 o 
   0   3   6       63.56       66.82      1.09 o 
   1   3   6       71.59       69.13      1.13 o 
   2   3   6        0.05        0.08      0.38 o 
   3   3   6       24.69       25.24      1.71 o 
  -3   4   6       42.73       44.43      1.70 o 
  -2   4   6       21.16       21.97      1.01 o 
  -1   4   6      211.25      204.20      2.60 o 
   0   4   6      659.70      700.68      6.05 o 
   1   4   6       42.14       48.22      1.45 o 
   2   4   6      190.13      180.52      5.95 o 
   3   4   6        2.37        1.92      0.59 o 
  -3   5   6      265.43      258.93      4.16 o 
  -2   5   6      508.86      518.26      4.90 o 
  -1   5   6        2.71        3.01      0.45 o 
   0   5   6       15.41       13.34      0.60 o 
   1   5   6        1.99        2.31      0.32 o 
   2   5   6      139.96      139.10      4.74 o 
   3   5   6       11.65       11.27      1.04 o 
  -3   6   6      233.82      228.92      3.94 o 
  -2   6   6     1054.75     1048.00      8.14 o 
  -1   6   6      369.24      355.48      3.69 o 
   0   6   6      114.42      111.14      1.54 o 
   1   6   6       87.40       85.61      2.01 o 
   2   6   6       44.96       48.45      1.59 o 
   3   6   6        4.59        3.89      1.04 o 
  -3   7   6        8.44        8.97      0.96 o 
  -2   7   6        1.16        1.43      0.48 o 
  -1   7   6      274.07      267.54      3.55 o 
   0   7   6        9.14       10.30      0.57 o 
   1   7   6       42.00       41.22      0.94 o 
   2   7   6        3.04        2.62      0.56 o 
   3   7   6       84.90       87.32      3.05 o 
  -3   8   6        0.11       -0.10      0.46 o 
  -2   8   6        2.06        0.77      0.42 o 
  -1   8   6      119.85      108.20      1.88 o 
   0   8   6        1.57        2.78      0.38 o 
   1   8   6       35.09       29.54      1.02 o 
   2   8   6       61.04       59.80      1.79 o 
   3   8   6        1.58        0.50      0.54 o 
  -3   9   6       42.55       40.28      1.71 o 
  -2   9   6      120.25      105.24      2.46 o 
  -1   9   6      244.04      230.03      2.91 o 
   0   9   6        5.81        5.27      0.47 o 
   1   9   6        0.01        0.51      0.28 o 
   2   9   6       89.53       94.71      2.26 o 
   3   9   6        5.34        8.38      0.97 o 
  -3  10   6        3.90        5.59      0.86 o 
  -2  10   6       66.38       71.09      2.77 o 
  -1  10   6      106.11      102.54      1.86 o 
   0  10   6       36.84       38.83      0.99 o 
   1  10   6       55.12       57.84      1.20 o 
   2  10   6       15.71       17.55      1.13 o 
   3  10   6        0.05        0.16      0.51 o 
  -3  11   6       62.29       64.97      2.18 o 
  -2  11   6        4.63        5.21      0.75 o 
  -1  11   6        0.22        0.34      0.31 o 
   0  11   6       37.56       40.52      1.04 o 
   1  11   6      342.14      350.79      3.38 o 
   2  11   6       67.97       63.22      1.96 o 
   3  11   6        3.27        2.96      1.51 o 
  -3  12   6        1.37        2.27      0.67 o 
  -2  12   6        8.87        8.16      0.92 o 
  -1  12   6        0.09        0.16      0.37 o 
   0  12   6        9.83        9.61      0.62 o 
   1  12   6      471.79      481.34      4.11 o 
   2  12   6        1.69        1.88      0.60 o 
   3  12   6       12.35       10.99      1.40 o 
  -3  13   6        9.86       11.15      1.15 o 
  -2  13   6       23.03       19.41      1.29 o 
  -1  13   6      204.25      172.05      3.14 o 
   0  13   6       48.36       41.23      1.09 o 
   1  13   6      206.53      210.90      2.51 o 
   2  13   6      159.55      163.97      3.13 o 
  -3  14   6       44.63       46.51      1.92 o 
  -2  14   6       40.15       37.56      1.61 o 
  -1  14   6       61.50       49.85      1.69 o 
   0  14   6        5.04        5.36      0.52 o 
   1  14   6       18.01       15.97      0.79 o 
   2  14   6      127.17      126.44      2.77 o 
  -2  15   6      146.10      132.63      4.68 o 
  -1  15   6      103.83       93.51      2.34 o 
   0  15   6       13.74       11.95      0.72 o 
   1  15   6       71.44       76.32      1.60 o 
   2  15   6      214.95      228.78      3.85 o 
  -2  16   6       23.90       23.03      1.45 o 
  -1  16   6      206.92      190.11      4.34 o 
   0  16   6      240.46      243.71      2.88 o 
   1  16   6      341.20      353.93      3.60 o 
   2  16   6        4.32        7.26      2.15 o 
  -2  17   6       46.69       41.12      2.21 o 
  -1  17   6        4.07        2.08      0.68 o 
   0  17   6       63.16       67.49      1.87 o 
   1  17   6      133.48      138.28      2.15 o 
   2  17   6       70.90       77.94      2.93 o 
  -2  18   6        5.53        6.20      0.88 o 
  -1  18   6        0.12        0.10      0.44 o 
   0  18   6       28.71       28.30      1.06 o 
   1  18   6        0.07        0.11      0.42 o 
   2  18   6       18.43       16.65      2.47 o 
  -2  19   6        0.61        1.92      0.61 o 
  -1  19   6        0.14        0.48      0.49 o 
   0  19   6       56.35       55.03      2.62 o 
   1  19   6       11.82       15.15      1.30 o 
  -1  20   6        3.52        5.65      0.82 o 
   0  20   6       15.54       13.39      1.43 o 
   1  20   6        4.45        3.70      0.77 o 
  -1  21   6       25.34       23.65      2.24 o 
   0  21   6        0.78       -0.60      0.62 o 
   1  21   6        2.44        3.05      0.81 o 
  -1  22   6       60.12       61.93      2.44 o 
   0  22   6        4.45        3.51      0.74 o 
  -3   1   7        1.56        0.56      0.63 o 
  -2   1   7      128.15      126.33      2.35 o 
  -1   1   7       20.15       20.45      1.11 o 
   0   1   7      376.39      369.51      4.44 o 
   1   1   7       40.85       43.21      1.91 o 
   2   1   7       50.78       48.44      2.11 o 
   3   1   7        2.54        2.07      0.80 o 
  -3   2   7        0.84        0.76      0.67 o 
  -2   2   7        1.69        1.56      0.46 o 
  -1   2   7      417.41      413.59      4.25 o 
   0   2   7      207.46      207.31      2.68 o 
   1   2   7      182.72      179.84      4.07 o 
   2   2   7       11.48       10.10      0.91 o 
   3   2   7       30.51       26.79      2.11 o 
  -3   3   7       35.19       39.81      1.68 o 
  -2   3   7       24.74       22.70      1.19 o 
  -1   3   7     2263.54     2289.35     15.23 o 
   0   3   7      113.51      109.39      2.80 o 
   1   3   7       91.85       96.36      1.69 o 
   2   3   7        2.29        3.48      0.63 o 
   3   3   7       39.96       38.47      3.18 o 
  -3   4   7       58.21       53.89      1.92 o 
  -2   4   7      494.32      470.44      4.82 o 
  -1   4   7      756.60      777.08      6.54 o 
   0   4   7       42.53       44.86      1.23 o 
   1   4   7      142.25      146.18      2.13 o 
   2   4   7        0.46       -0.10      0.42 o 
   3   4   7       13.93       14.74      1.23 o 
  -3   5   7        9.07       10.29      1.05 o 
  -2   5   7        7.74       12.40      0.83 o 
  -1   5   7       42.36       38.70      1.22 o 
   0   5   7     1180.77     1194.13      8.84 o 
   1   5   7       82.06       82.27      1.60 o 
   2   5   7        2.91        2.72      0.61 o 
   3   5   7       26.82       23.32      1.44 o 
  -3   6   7       28.05       27.30      1.52 o 
  -2   6   7       96.24       84.01      2.28 o 
  -1   6   7      142.22      164.68      2.49 o 
   0   6   7       26.39       22.72      0.93 o 
   1   6   7        0.60        0.96      0.36 o 
   2   6   7       19.87       23.82      1.30 o 
   3   6   7        5.71        5.64      0.88 o 
  -3   7   7       50.85       50.12      2.41 o 
  -2   7   7       21.29       20.71      1.26 o 
  -1   7   7      727.25      681.39      6.04 o 
   0   7   7       22.01       21.66      0.90 o 
   1   7   7        0.02       -0.29      0.34 o 
   2   7   7       52.45       53.22      2.13 o 
   3   7   7       25.01       22.75      1.44 o 
  -3   8   7       76.61       77.12      2.41 o 
  -2   8   7       92.25       77.91      2.20 o 
  -1   8   7        0.30        0.13      0.31 o 
   0   8   7       41.78       37.46      1.19 o 
   1   8   7        4.44        5.24      0.57 o 
   2   8   7        0.22        0.00      0.45 o 
  -3   9   7        0.00       -0.28      0.50 o 
  -2   9   7      126.20      106.02      2.61 o 
  -1   9   7       33.64       33.09      1.13 o 
   0   9   7        9.94       10.51      0.73 o 
   1   9   7       34.79       37.76      1.17 o 
   2   9   7        9.83        9.90      0.97 o 
  -3  10   7        0.04       -0.59      0.39 o 
  -2  10   7       34.85       26.62      1.41 o 
  -1  10   7       23.67       22.67      0.99 o 
   0  10   7      139.29      133.18      2.23 o 
   1  10   7        3.77        3.24      0.51 o 
   2  10   7      105.60      101.72      2.49 o 
  -3  11   7        4.72        5.17      0.86 o 
  -2  11   7       19.06       16.51      1.23 o 
  -1  11   7       49.89       42.59      2.66 o 
   0  11   7      153.61      152.17      2.35 o 
   1  11   7       29.27       28.79      1.08 o 
   2  11   7       60.23       61.85      1.98 o 
  -2  12   7       73.01       77.57      2.32 o 
  -1  12   7       65.45       58.64      1.87 o 
   0  12   7        0.54        1.02      0.35 o 
   1  12   7       38.58       38.56      1.26 o 
   2  12   7        3.55        4.39      0.93 o 
  -2  13   7       22.48       25.06      1.51 o 
  -1  13   7       39.98       43.14      1.66 o 
   0  13   7      141.08      132.52      2.02 o 
   1  13   7       64.29       65.00      1.62 o 
   2  13   7       13.68       15.10      1.18 o 
  -2  14   7        0.68        1.24      0.75 o 
  -1  14   7        9.04        7.81      0.89 o 
   0  14   7      257.28      233.87      2.82 o 
   1  14   7        2.39        1.71      0.49 o 
   2  14   7       46.89       45.34      1.78 o 
  -2  15   7       49.82       44.15      1.83 o 
  -1  15   7       20.23       19.02      1.29 o 
   0  15   7       16.66       12.10      0.77 o 
   1  15   7       44.07       45.97      1.45 o 
   2  15   7      137.00      145.51      3.15 o 
  -2  16   7       49.48       50.09      1.98 o 
  -1  16   7       16.33       14.04      1.17 o 
   0  16   7       24.48       25.27      0.99 o 
   1  16   7       51.66       57.07      1.62 o 
  -2  17   7        1.60        1.34      0.60 o 
  -1  17   7       40.03       33.95      1.90 o 
   0  17   7       21.90       24.65      1.13 o 
   1  17   7       81.22       84.53      2.18 o 
  -1  18   7      173.91      176.39      3.62 o 
   0  18   7        2.55        1.80      0.60 o 
   1  18   7        1.64        2.76      0.61 o 
  -1  19   7       34.14       35.42      1.67 o 
   0  19   7       10.19        8.90      0.99 o 
   1  19   7        8.58       10.44      0.95 o 
  -1  20   7        0.01       -0.34      0.48 o 
   0  20   7       31.75       36.04      1.64 o 
  -3   0   8        1.86        1.83      1.06 o 
  -2   0   8       16.39       16.53      1.40 o 
  -1   0   8       17.93       16.83      2.17 o 
   0   0   8      217.67      227.52      6.33 o 
   1   0   8       44.89       45.44      2.93 o 
   2   0   8       12.23       12.06      2.06 o 
  -3   1   8        8.03        9.71      1.05 o 
  -2   1   8      124.03      122.14      2.33 o 
  -1   1   8       28.07       25.29      1.39 o 
   0   1   8       20.34       21.42      0.95 o 
   1   1   8      125.17      132.84      3.51 o 
   2   1   8      107.06      100.72      3.27 o 
  -3   2   8        7.32        9.62      1.07 o 
  -2   2   8        5.17        4.21      0.60 o 
  -1   2   8       86.99       84.48      1.83 o 
   0   2   8      127.61      123.36      2.14 o 
   1   2   8      275.47      290.76      5.41 o 
   2   2   8       69.27       76.14      2.83 o 
  -3   3   8       24.87       26.76      1.55 o 
  -2   3   8       22.50       20.96      1.76 o 
  -1   3   8      127.16      111.77      2.12 o 
   0   3   8      139.95      149.11      3.68 o 
   1   3   8      419.11      422.74      6.78 o 
   2   3   8       16.11       17.88      1.65 o 
  -3   4   8        0.29        0.66      0.53 o 
  -2   4   8        1.85        2.18      0.50 o 
  -1   4   8        1.91        0.94      0.39 o 
   0   4   8      679.98      702.49      6.20 o 
   1   4   8        2.98        3.15      0.85 o 
   2   4   8        5.62        6.51      1.11 o 
  -3   5   8        9.32       12.71      1.20 o 
  -2   5   8       25.79       27.82      1.19 o 
  -1   5   8       66.60       61.21      1.90 o 
   0   5   8      865.95      860.30      7.17 o 
   1   5   8        7.82        7.68      1.11 o 
   2   5   8       92.26       95.29      5.43 o 
  -2   6   8        7.19        6.04      0.81 o 
  -1   6   8       24.69       19.89      1.12 o 
   0   6   8       29.11       23.93      1.03 o 
   1   6   8      212.92      216.93      4.58 o 
   2   6   8       21.66       18.35      1.62 o 
  -2   7   8       53.00       47.02      1.79 o 
  -1   7   8       35.16       24.52      1.37 o 
   0   7   8       12.75       16.47      1.03 o 
   1   7   8        4.49        5.22      0.97 o 
   2   7   8        6.22        7.01      0.89 o 
  -2   8   8       16.23       14.04      1.19 o 
  -1   8   8      357.67      310.97      3.85 o 
   0   8   8        1.49        2.06      0.43 o 
   1   8   8       46.40       50.85      2.22 o 
   2   8   8        2.82        3.07      0.88 o 
  -2   9   8        0.04        0.17      0.45 o 
  -1   9   8        4.54        2.70      0.50 o 
   0   9   8      386.22      358.35      4.12 o 
   1   9   8        7.97        9.95      1.22 o 
   2   9   8        8.51        9.39      1.03 o 
  -2  10   8       46.63       50.50      1.93 o 
  -1  10   8        0.66       -0.08      0.32 o 
   0  10   8       80.46       70.35      1.71 o 
   1  10   8        8.60       12.10      1.33 o 
   2  10   8       42.17       43.25      1.75 o 
  -2  11   8       44.18       44.53      2.46 o 
  -1  11   8       11.42       13.67      1.13 o 
   0  11   8        6.49        4.81      0.62 o 
   1  11   8      140.30      141.25      5.26 o 
   2  11   8       24.20       26.31      1.49 o 
  -2  12   8       35.57       36.14      1.72 o 
  -1  12   8       19.85       24.47      1.42 o 
   0  12   8       13.55       15.43      1.28 o 
   1  12   8       51.62       45.11      2.15 o 
  -2  13   8        4.97        8.60      1.02 o 
  -1  13   8      102.43       91.48      2.52 o 
   0  13   8       22.33       22.23      1.11 o 
   1  13   8        0.02       -0.12      0.58 o 
  -2  14   8       83.26       97.40      3.01 o 
  -1  14   8        0.99        2.38      0.64 o 
   0  14   8       50.47       54.31      1.57 o 
   1  14   8       80.50       78.67      2.82 o 
  -1  15   8       18.45       22.94      1.45 o 
   0  15   8        0.18        0.02      0.52 o 
   1  15   8       17.32       16.13      1.53 o 
  -1  16   8       28.53       38.73      1.71 o 
   0  16   8       16.45       19.50      1.38 o 
   1  16   8       72.89       66.10      3.28 o 
  -1  17   8       41.78       54.73      2.05 o 
   0  17   8        9.79       11.61      2.16 o 
  -2   1   9       35.11       43.58      1.49 o 
  -1   1   9        0.53        1.09      0.41 o 
   0   1   9       60.17       56.73      1.82 o 
   1   1   9       28.47       30.36      1.97 o 
   2   1   9       15.42       14.47      1.62 o 
  -2   2   9        4.20        3.86      0.62 o 
  -1   2   9        5.65        5.65      0.66 o 
   0   2   9        0.42        0.11      0.36 o 
   1   2   9       77.61       76.79      2.83 o 
   2   2   9      137.52      149.82      4.24 o 
  -2   3   9        1.52        1.07      0.46 o 
  -1   3   9       76.81       77.78      2.31 o 
   0   3   9       11.94       12.35      0.85 o 
   1   3   9       14.71       19.36      2.24 o 
   2   3   9      144.61      153.66      4.32 o 
  -2   4   9       22.96       21.95      1.17 o 
  -1   4   9       22.15       22.72      1.13 o 
   0   4   9      124.74      130.41      3.00 o 
   1   4   9      212.66      223.22      8.46 o 
   2   4   9      101.52      100.32      3.48 o 
  -2   5   9       13.72       13.06      1.19 o 
  -1   5   9        0.05       -0.44      0.35 o 
   0   5   9        0.25        1.23      0.41 o 
   1   5   9        0.63        1.26      1.62 o 
  -2   6   9        6.07        7.45      0.95 o 
  -1   6   9        3.28        2.84      0.57 o 
   0   6   9      134.90      129.69      2.39 o 
   1   6   9      142.03      149.96      8.49 o 
  -2   7   9        1.02        1.33      0.56 o 
  -1   7   9       22.98       25.53      1.17 o 
   0   7   9        3.19        1.75      0.44 o 
   1   7   9      190.07      196.17      7.95 o 
  -2   8   9       71.33       84.00      2.60 o 
  -1   8   9       17.84       19.85      1.10 o 
   0   8   9        1.66        1.22      0.43 o 
   1   8   9       97.97       93.37      3.17 o 
  -2   9   9      167.74      188.57      3.97 o 
  -1   9   9       24.41       25.44      1.27 o 
   0   9   9       16.42       18.83      1.05 o 
   1   9   9        4.01        2.96      0.92 o 
  -1  10   9        9.50       11.77      1.35 o 
   0  10   9        2.67        2.30      0.49 o 
   1  10   9       64.60       64.44      2.66 o 
  -1  11   9       42.92       40.59      2.00 o 
   0  11   9        2.85        4.40      0.61 o 
   1  11   9        7.57        6.99      1.15 o 
  -1  12   9       46.88       48.56      1.90 o 
   0  12   9       11.21       10.31      0.87 o 
   1  12   9        8.34        9.36      1.28 o 
  -1  13   9       24.68       35.25      1.66 o 
   0  13   9        2.78        3.02      0.63 o 
   0  14   9        0.60        0.24      0.43 o 
  -1   0  10       90.07      104.37      3.26 o 
   0   0  10       42.10       48.49      2.17 o 
   1   0  10       45.99       51.37      3.45 o 
  -1   1  10       62.80       74.48      2.33 o 
   0   1  10        4.90        5.66      0.69 o 
   1   1  10        7.00        7.52      1.18 o 
  -1   2  10        1.04       -0.05      0.54 o 
   0   2  10        0.71        0.62      0.51 o 
   1   2  10       19.12       19.93      1.80 o 
  -1   3  10       27.06       23.57      1.22 o 
   0   3  10        4.38        4.11      1.36 o 
   1   3  10        0.03        0.66      0.84 o 
  -1   4  10        1.99        1.63      0.52 o 
   0   4  10       28.29       31.17      2.52 o 
   1   4  10        7.16        6.01      1.07 o 
  -1   5  10       19.00       17.41      1.10 o 
   0   5  10        2.80        3.43      0.89 o 
  -1   6  10        0.01       -0.06      0.45 o 
   0   6  10        8.79       10.88      1.30 o 
  -1   7  10        0.74        2.33      0.53 o 
   0   7  10        0.57        0.11      0.44 o 
   0   8  10        4.11        5.51      0.82 o 
                                                 
